# Supplementary material for: Dietary Intake Levels of Iron, Copper, Zinc, and Manganese in Relation to Cognitive Function: A Cross-Sectional Study
Source: Nutrients. 2023 Jan 30;15(3):704. doi: 10.3390/nu15030704 (PMC9921562; doi:10.3390/nu15030704)
Supplement: Supplementary file 1 [file nutrients-15-00704-s001.zip]

Archive with 1 entries (1 files):
- nutrients-2137309-supplementary.pdf
